# Supplementary material for: Understanding the Causes of High Organic Matter with Low Bioavailability in Cold-Zone Lake Water: A Case in Hulun Lake
Source: Toxics. 2026 Apr 20;14(4):347. doi: 10.3390/toxics14040347 (PMC13120219; doi:10.3390/toxics14040347)
Supplement: Supplementary file 1 [file toxics-14-00347-s001.zip]

Archive with 1 entries (1 files):
- toxics-4234789-supplementary.pdf
